# Supplementary material for: Presumed Urinary Tract Infection in Patients Admitted with COVID-19: Are We Treating Too Much?
Source: Antibiotics (Basel). 2021 Dec 6;10(12):1493. doi: 10.3390/antibiotics10121493 (PMC8698875; doi:10.3390/antibiotics10121493)
Supplement: Supplementary file 1 [file antibiotics-10-01493-s001.zip]

Archive with 1 entries (1 files):
- antibiotics-1481077-supplementary.pdf
